# Supplementary material for: Exploring Spatial Heterogeneity of Immune Cells in Nasopharyngeal Cancer
Source: Cancers (Basel). 2023 Apr 5;15(7):2165. doi: 10.3390/cancers15072165 (PMC10093565; doi:10.3390/cancers15072165)
Supplement: Supplementary file 1 [file cancers-15-02165-s001.zip]

Archive with 1 entries (1 files):
- cancers-2284050-supplementary.pdf
